# Supplementary material for: Construction of the experimental rat model of gestational diabetes
Source: PLoS One. 2022 Sep 15;17(9):e0273703. doi: 10.1371/journal.pone.0273703 (PMC9477341; doi:10.1371/journal.pone.0273703)
Supplement: S2 File — (XLSX) [file pone.0273703.s002.xlsx]

## Sheet: FBG
Time	Rat-NC 1	Rat-NC 2	Rat-NC 3	Rat-NC 4	Rat-NC 5	Rat-NC 6	Rat-HFHS 1	Rat-HFHS 2	Rat-HFHS 3	Rat-HFHS 4	Rat-HFHS 5	Rat-HFHS 6	Rat-HFHS 7	Rat-HFHS 8	Rat-STZ 1	Rat-STZ 2	Rat-STZ 3	Rat-STZ 4	Rat-STZ 5	Rat-STZ 6	Rat-STZ 7	Rat-STZ 8	Rat-MR 1	Rat-MR 2	Rat-MR 3	Rat-MR 4	Rat-MR 5	Rat-MR 6	Rat-MR 7
G1	5.9	6.1	6.5	6.4	6.2	5.3	6.7	7.4	8	7.3	7.4	7.8	6.6	6.7	7.7	7.8	7	7.4	5.9	5.7	6.4	6.5	5.7	7.1	7.5	6.2	7.8	7.4	6.1
G4	5.3	5.5	6.3	6.2	5.8	6.6	6.2	8.1	6.3	6.4	8	6.3	7.4	6.9	12.7	12.9	8.6	9.3	7.8	5.9	12.1	8	5.9	7.3	6.4	7.2	6.6	7.6	5.7
G7	5.7	6.2	6.4	4.8	5.3	6.6	6.7	7	6.4	6.3	7.3	7.2	6.4	6.1	12.3	12	7.8	8.5	7.2	6.8	11.2	7.8	5.7	6.6	6.8	6.3	6.1	6.9	7.7
G14	6.1	5.7	4.8	5.7	6.6	5.9	6.8	6.7	6	5.8	7.1	6.8	5.7	5.8	11.4	9.8	7.5	6.8	6.7	5.9	10.1	7.6	4.5	5.7	6.7	5.8	6.3	6.8	6.8
G19	4.8	4.5	4.2	3.7	4.8	4.8	6.2	6	6.1	5.9	6.7	5.9	5	5.2	7.9	6.1	6.9	5.3	5.9	5	7.4	6	4.6	5.2	6.6	5.6	5.5	6.7	6.2

## Sheet: Body weight
Time	Rat-NC 1	Rat-NC 2	Rat-NC 3	Rat-NC 4	Rat-NC 5	Rat-NC 6	Rat-HFHS 1	Rat-HFHS 2	Rat-HFHS 3	Rat-HFHS 4	Rat-HFHS 5	Rat-HFHS 6	Rat-HFHS 7	Rat-STZ 1	Rat-STZ 2	Rat-STZ 3	Rat-STZ 4	Rat-STZ 5	Rat-STZ 6	Rat-STZ 7	Rat-MR 1	Rat-MR 2	Rat-MR 3	Rat-MR 4	Rat-MR 5	Rat-MR 6	Rat-MR 7
P0	210.8	203.4	206.7	206.8	211.5	209.8	199.5	214.7	226.6	185.9	195.9	210.8	204.9	200.4	210.2	200.3	209.3	209.1	205.3	188.8	201.2	208.3	222.7	220.6	194.2	178.7	203.6
P7	228.2	222.6	227.8	220.8	223	224.5	226.5	239.3	210.8	220.2	225.1	221	229.5	232.2	227.3	228.7	218.7	207.7	222.4	220.2	229.7	213.8	238.3	225.1	215	195	217.5
P14	263.5	266	268.8	241.2	241.7	256.7	255.5	259.3	264.1	281.8	266	267.3	260.8	261.2	280.1	276.3	251.3	231.3	270.1	276.8	258.7	243.5	248.4	255.7	240.7	230.2	246.4
P21	275.4	294.2	295.1	265.6	257.8	270.8	273.9	270.5	288.8	306.8	288.1	289.6	288.7	289.8	304.8	298.8	276.8	249	288.2	294.8	299.8	265.7	255.3	277.8	272.1	264.6	278.9
P28	300.1	300.94	307.46	273.58	258.69	280.87	300.3	292.14	317.25	316.69	302.75	302.46	304.53	320.5	326.71	317.07	278.57	257.29	303.84	305.64	324.7	272.73	260.49	293.57	289.7	273.64	305.87
P35	312.8	316.03	325.1	289.23	283.47	296.21	321.8	314.54	329.03	375.64	328.26	320.27	332.39	342.5	356.07	337.93	309.91	264.52	321.26	331.53	352.6	300.31	287.54	316.75	320.01	289.22	328.72
P42	326.83	324.93	326.5	296.64	283.46	306.85	356.49	323.61	338.42	386.83	338.79	327.57	336.01	373.57	374.34	348.96	325.73	277.29	328.31	339.63	369.57	297.07	316.49	328.92	343.61	293.64	329.23
G1	327.24	330.82	332.18	291.26	286.71	307.06	359.07	334.81	350.7	369.38	346.84	333.36	343.2	380.06	361.71	350.55	343.45	286.64	340.76	350.97	365.02	306.04	327.73	330.63	359.84	287.56	338.6
G7	347.54	348.11	342.88	322.06	308.21	327.51	375.21	350.79	353.12	399.86	362.11	351.69	366.17	372.02	360.98	362.39	336.5	302.88	350.63	364.2	380.25	319.67	318.32	350.81	362.74	301.52	328.15
G14	379.03	378.49	369.09	357.17	329.14	341.98	404.15	372.19	374.12	427.68	384.11	389.33	398.52	392.68	365.78	394.73	356.29	333.26	390.12	396.55	397.64	347.15	346.08	376.71	396.63	326.5	336.97
G19	412.84	399.13	405.13	392.4	345.93	376.44	478.69	420.71	420.88	486.79	431.71	440.78	462.81	400.06	419.96	479.89	407.01	402.33	464.42	478.33	442.77	418.72	391.13	425	433.58	376.8	383.54

## Sheet: Food intake
Time	Rat-NC 1	Rat-NC 2	Rat-NC 3	Rat-NC 4	Rat-NC 5	Rat-NC 6	Rat-HFHS 1	Rat-HFHS 2	Rat-HFHS 3	Rat-HFHS 4	Rat-HFHS 5	Rat-HFHS 6	Rat-HFHS 7	Rat-HFHS 8	Rat-STZ 1	Rat-STZ 2	Rat-STZ 3	Rat-STZ 4	Rat-STZ 5	Rat-STZ 6	Rat-STZ 7	Rat-STZ 8	Rat-MR 1	Rat-MR 2	Rat-MR 3	Rat-MR 4	Rat-MR 5	Rat-MR 6	Rat-MR 7
P7	73.701	73.701	70.281	70.452	73.8036	73.8036	90.7264	90.372	90.372	90.7264	90.7264	90.372	90.372	93.2515	88.7329	88.7329	88.7329	88.7329	94.2704	94.2704	97.2385	94.2704	91.1694	91.1694	91.1694	98.789	92.4984	91.1694	92.4984
P14	71.9226	71.9226	71.9226	74.385	72.0936	72.0936	92.4984	89.2645	89.2645	92.4984	92.4984	89.2645	89.2645	92.144	86.7394	86.7394	86.7394	86.7394	94.0489	94.0489	95.4665	94.0489	91.0365	91.0365	91.0365	92.587	88.8215	91.0365	88.8215
P21	73.872	73.872	73.872	74.043	73.9062	73.9062	95.0235	96.4854	96.4854	95.0235	95.0235	96.4854	96.4854	89.043	93.6502	93.6502	93.6502	93.6502	93.2958	93.2958	98.0802	93.2958	96.7069	96.7069	96.7069	96.574	94.4919	96.7069	94.4919
P28	74.4876	74.4876	74.4876	75.3768	76.0608	76.0608	99.5421	98.7447	98.7447	95.1121	95.1121	89.8847	89.8847	93.3844	95.688	95.688	95.688	95.688	91.0365	91.0365	95.245	91.0365	97.017	97.017	97.017	102.776	99.2763	97.017	99.2763
P35	73.0512	73.0512	73.0512	74.2824	73.7694	73.7694	89.7518	89.2645	89.2645	94.1818	94.1818	93.6945	93.6945	91.9668	91.1694	91.1694	91.1694	91.1694	93.6945	93.6945	89.929	93.6945	93.4287	93.4287	93.4287	94.6248	89.7518	93.4287	89.7518
P42	74.7612	74.7612	74.7612	78.7284	79.0362	79.0362	99.4535	94.4033	94.4033	99.4535	99.4535	94.4033	94.4033	100.827	88.4228	88.4228	88.4228	88.4228	96.4411	96.4411	96.8841	96.4411	93.2072	93.2072	93.2072	95.3336	96.0424	93.2072	96.0424
G1	72.9828	77.8392	77.8392	77.9418	77.9418	77.9418	98.4789	96.6626	96.6626	96.6626	96.6626	95.1564	95.1564	99.5864	88.9987	92.3655	92.3655	92.3655	95.4222	95.4222	95.4222	95.4222	93.8274	93.8274	93.8274	90.0619	90.0619	93.3401	93.3401
G7	92.169	86.9364	86.9364	88.7832	88.7832	92.2032	111.547	107.427	107.427	107.427	107.427	103.751	103.751	103.751	119.078	116.996	116.996	116.996	120.54	120.54	120.54	120.54	99.9408	99.9408	99.9408	95.5108	95.5108	101.624	101.624
G14	94.0842	94.8024	94.8024	96.5124	96.5124	96.5124	103.529	112.566	112.566	112.566	112.566	111.459	111.459	111.459	126.565	124.527	124.527	124.527	127.185	127.185	127.185	127.185	97.7701	101.048	101.048	101.048	101.048	105.966	105.966
G19	88.407	91.3824	91.3824	93.0582	93.0582	93.0582	111.193	118.813	118.813	118.813	118.813	115.534	115.534	115.534	119.876	124.04	124.04	124.04	119.876	119.876	124.306	124.306	109.775	104.282	104.282	104.282	104.282	101.137	101.137

## Sheet: Water intake
Time	Rat-NC 1	Rat-NC 2	Rat-NC 3	Rat-NC 4	Rat-NC 5	Rat-NC 6	Rat-HFHS 1	Rat-HFHS 2	Rat-HFHS 3	Rat-HFHS 4	Rat-HFHS 5	Rat-HFHS 6	Rat-HFHS 7	Rat-HFHS 8	Rat-STZ 1	Rat-STZ 2	Rat-STZ 3	Rat-STZ 4	Rat-STZ 5	Rat-STZ 6	Rat-STZ 7	Rat-STZ 8	Rat-MR 1	Rat-MR 2	Rat-MR 3	Rat-MR 4	Rat-MR 5	Rat-MR 6	Rat-MR 7
P7	21.6	25.9	25.9	27.63	27.63	27.63	27.13	27.13	27.13	20.05	30.38	30.38	30.38	30.38	23.33	26.33	26.33	26.33	29.8	29.8	29.8	29.8	22.1	25.13	25.13	25.13	25.13	30.08	30.08
P14	25.15	30.08	30.08	29.33	29.33	29.33	29.18	29.18	29.18	24.45	31.2	31.2	31.2	31.2	27.8	26.28	26.28	26.28	30.18	30.18	30.18	30.18	28.15	27.98	27.98	27.98	27.98	29.4	29.4
P21	29.3	30	30	28.57	28.57	28.57	31.07	31.07	31.07	29.6	33.21	33.21	33.21	33.21	30.1	32.32	32.32	32.32	31.79	31.79	31.79	31.79	29.7	31.25	31.25	31.25	31.25	33.75	33.75
P28	28.33	32.14	32.14	31.43	31.43	31.43	31.25	31.25	31.25	29.17	33.93	33.93	33.93	33.93	33.75	29.46	29.46	29.46	33.04	33.04	33.04	33.04	32.92	30.18	30.18	30.18	30.18	31.43	31.43
P35	30	35.89	35.89	34.29	34.29	34.29	32.86	32.86	32.86	29.64	35.54	35.54	35.54	35.54	31.07	33.21	33.21	33.21	36.61	36.61	36.61	36.61	32.86	32.64	32.64	32.64	32.64	34.82	34.82
P42	38.21	34.82	34.82	35	35	35	35.86	35.86	35.86	30.43	35.54	35.54	35.54	35.54	36.57	35.07	35.07	35.07	37.89	37.89	37.89	37.89	35.71	35.18	35.18	35.18	35.18	37.86	37.86
G1	38.9	37.5	37.5	34	34	34	36	36	36	35	37.17	37.17	37.17	37.17	41.6	37.8	37.8	37.8	37	37	37	37	33.6	35.83	35.83	35.83	35.83	38	38
G7	42.5	40.2	42	38.9	38.9	38.9	42	42	42	40	45	45	45	45	70.2	67.2	67.2	67.2	64.6	64.6	64.6	64.6	29	34.62	34.62	34.62	34.62	33.2	33.2
G14	42.5	41.6	41.6	40.3	40.3	40.3	41.25	41.25	41.25	43	47.5	47.5	47.5	47.5	60.5	55	55	55	57.2	57.2	57.2	57.2	33.6	32.5	32.5	32.5	32.5	40	40
G19	40	41.4	41.4	42.4	42.4	42.4	43	43	43	41	46.3	46.3	46.3	46.3	53	51.6	51.6	51.6	51.6	51.6	51.6	51.6	40	35.9	35.9	35.9	35.9	37	37

## Sheet: FINS, HOMA-IR, HOMA-IS, and HOM
Time	Rat-NC 1	Rat-NC 2	Rat-NC 3	Rat-NC 4	Rat-NC 5	Rat-NC 6	Rat-HFHS 1	Rat-HFHS 2	Rat-HFHS 3	Rat-HFHS 4	Rat-HFHS 5	Rat-HFHS 6	Rat-HFHS 7	Rat-HFHS 8	Rat-STZ 1	Rat-STZ 2	Rat-STZ 3	Rat-STZ 4	Rat-STZ 5	Rat-STZ 6	Rat-STZ 7	Rat-STZ 8	Rat-MR 1	Rat-MR 2	Rat-MR 3	Rat-MR 4	Rat-MR 5	Rat-MR 6	Rat-MR 7
FINS	7.3	9.8	9.29	7.34	10.87	9.76	17.66	19.95	20.13	19.92	20.87	23.77	25.37	28.02	18.79	18.65	19.93	34.22	31.53	18.68	22.63	27.26	20.3	19.4	24.8	21.71	19.61	23.53	26.08
HOMA-IR	1.27	1.74	1.73	1.27	2.03	1.91	3.85	4.43	5.46	5.05	5.47	6.23	5.86	6.23	3.93	3.65	4.43	11.56	8.27	3.68	4.53	6.06	4.15	4.31	5.07	5.31	4.1	6.07	7.65
HOMA-IS	0.04	0.03	0.03	0.03	0.02	0.02	0.01	0.01	0.01	0.01	0.01	0.01	0.01	0.01	0.01	0.01	0.01	0	0.01	0.01	0.01	0.01	0.01	0.01	0.01	0.01	0.01	0.01	0.01
HOMA-β	365	392	265.43	367	310.57	216.89	252.29	266	154.85	181.09	173.92	198.08	298.47	373.6	313.17	414.44	265.73	166.93	262.75	827.2	452.6	363.47	369.09	258.67	450.91	217.1	326.83	204.61	168.26

## Sheet: WB
Time	Rat-NC 1	Rat-NC 2	Rat-NC 3	Rat-NC 4	Rat-NC 5	Rat-NC 6	Rat-HFHS 1	Rat-HFHS 2	Rat-HFHS 3	Rat-HFHS 4	Rat-HFHS 5	Rat-HFHS 6	Rat-STZ 1	Rat-STZ 2	Rat-STZ 3	Rat-STZ 4	Rat-STZ 5	Rat-STZ 6	Rat-MR 1	Rat-MR 2	Rat-MR 3	Rat-MR 4	Rat-MR 5	Rat-MR 6
GLUT1/β-actin	0.21	0.22	0.12	0.12	0.26	0.18	0.3	0.28	0.28	0.21	0.32	0.31	0.51	0.58	0.55	0.55	0.54	0.47	0.47	0.54	0.44	0.44	0.47	0.47
GLUT3/β-actin	0.28	0.26	0.11	0.18	0.17	0.16	0.22	0.31	0.23	0.29	0.29	0.23	0.51	0.51	0.46	0.49	0.53	0.46	0.43	0.47	0.35	0.37	0.44	0.42

## Sheet: iTRAQ
Protein accession	Protein description	Gene name	STZ/CON Ratio	STZ/CON P value	Regulated Type	MW [kDa]	Coverage [%]	Peptides	Unique peptides	PSMs	CON1	CON2	CON3	STZ1	STZ2	STZ3	Subcellular localization	KEGG KO No.	KEGG Gene	KEGG pathway	Biological Process	Cellular Component	Molecular Function	Pfam ID	Domain description	KOG category	KOG NO.	KOG description
Q4FZZ3	Glutathione S-transferase alpha-5 OS=Rattus norvegicus OX=10116 GN=Gsta5 PE=2 SV=1	Gsta5	2.665	0.00179967	Up	25.569	13.1	3	2	3	0.514	0.467	0.702	1.66	1.39	1.436	cytoplasm	K00799	GST, gst; glutathione S-transferase [EC:2.5.1.18]	map00480 Glutathione metabolism; map00980 Metabolism of xenobiotics by cytochrome P450; map00982 Drug metabolism - cytochrome P450; map00983 Drug metabolism - other enzymes; map01100 Metabolic pathways; map01524 Platinum drug resistance; map04212 Longevity regulating pathway - worm; map05200 Pathways in cancer; map05204 Chemical carcinogenesis; map05225 Hepatocellular carcinoma; map05418 Fluid sh…	GO:0006518 peptide metabolic process; GO:0006575 cellular modified amino acid metabolic process; GO:0006749 glutathione metabolic process; GO:0006790 sulfur compound metabolic process; GO:0006805 xenobiotic metabolic process; GO:0006807 nitrogen compound metabolic process; GO:0007568 aging; GO:0008152 metabolic process; GO:0009056 catabolic process; GO:0009410 response to xenobiotic stimulus; GO:…	GO:0005622 intracellular; GO:0005623 cell; GO:0005634 nucleus; GO:0005635 nuclear envelope; GO:0005640 nuclear outer membrane; GO:0005737 cytoplasm; GO:0005829 cytosol; GO:0012505 endomembrane system; GO:0016020 membrane; GO:0019867 outer membrane; GO:0031090 organelle membrane; GO:0031965 nuclear membrane; GO:0031967 organelle envelope; GO:0031968 organelle outer membrane; GO:0031975 envelope; G…	GO:0003824 catalytic activity; GO:0004364 glutathione transferase activity; GO:0005488 binding; GO:0008144 drug binding; GO:0016740 transferase activity; GO:0016765 transferase activity, transferring alkyl or aryl (other than methyl) groups; GO:0033218 amide binding; GO:0042277 peptide binding; GO:0043167 ion binding; GO:0043168 anion binding; GO:0043295 glutathione binding; GO:0048037 cofactor b…	PF02798	Glutathione S-transferase, N-terminal domain	O	KOG1695	Glutathione S-transferase
D4A7B6	Transmembrane protein 87B OS=Rattus norvegicus OX=10116 GN=Tmem87b PE=1 SV=2	Tmem87b	1.606	0.0104424	Up	62.921	3.2	2	2	2	0.826	0.634	0.886	1.203	1.235	1.329	plasma membrane				GO:0006810 transport; GO:0016192 vesicle-mediated transport; GO:0016197 endosomal transport; GO:0016482 cytosolic transport; GO:0042147 retrograde transport, endosome to Golgi; GO:0046907 intracellular transport; GO:0051179 localization; GO:0051234 establishment of localization; GO:0051641 cellular localization; GO:0051649 establishment of localization in cell;					S	KOG2568	Predicted membrane protein
P06765	Platelet factor 4 OS=Rattus norvegicus OX=10116 GN=Pf4 PE=1 SV=1	Pf4	1.602	0.0320268	Up	11.286	7.6	1	1	2	0.642	0.674	1.026	1.184	1.332	1.236	extracellular	K05407	PF4, CXCL4; platelet factor 4	map04060 Cytokine-cytokine receptor interaction; map04061 Viral protein interaction with cytokine and cytokine receptor; map04062 Chemokine signaling pathway	GO:0001562 response to protozoan; GO:0001775 cell activation; GO:0001817 regulation of cytokine production; GO:0001819 positive regulation of cytokine production; GO:0001906 cell killing; GO:0002237 response to molecule of bacterial origin; GO:0002376 immune system process; GO:0002576 platelet degranulation; GO:0002682 regulation of immune system process; GO:0002683 negative regulation of immune …	GO:0005576 extracellular region; GO:0005615 extracellular space; GO:0005622 intracellular; GO:0005623 cell; GO:0005737 cytoplasm; GO:0012505 endomembrane system; GO:0018995 host; GO:0020003 symbiont-containing vacuole; GO:0020005 symbiont-containing vacuole membrane; GO:0030141 secretory granule; GO:0030430 host cell cytoplasm; GO:0031091 platelet alpha granule; GO:0031093 platelet alpha granule …	GO:0001664 G-protein coupled receptor binding; GO:0005102 receptor binding; GO:0005125 cytokine activity; GO:0005126 cytokine receptor binding; GO:0005488 binding; GO:0005515 protein binding; GO:0005539 glycosaminoglycan binding; GO:0008009 chemokine activity; GO:0008201 heparin binding; GO:0030545 receptor regulator activity; GO:0042379 chemokine receptor binding; GO:0043167 ion binding; GO:0043…	PF00048	Small cytokines (intecrine/chemokine), interleukin-8 like
Q9JKB7	Guanine deaminase OS=Rattus norvegicus OX=10116 GN=Gda PE=1 SV=1	Gda	1.433	0.0198968	Up	50.9	36.3	16	16	34	0.785	0.837	0.857	1.277	0.981	1.294	mitochondria	K01487	E3.5.4.3, guaD; guanine deaminase [EC:3.5.4.3]	map00230 Purine metabolism; map01100 Metabolic pathways	GO:0006139 nucleobase-containing compound metabolic process; GO:0006144 purine nucleobase metabolic process; GO:0006163 purine nucleotide metabolic process; GO:0006195 purine nucleotide catabolic process; GO:0006725 cellular aromatic compound metabolic process; GO:0006753 nucleoside phosphate metabolic process; GO:0006793 phosphorus metabolic process; GO:0006796 phosphate-containing compound meta…	GO:0005622 intracellular; GO:0005623 cell; GO:0005737 cytoplasm; GO:0005829 cytosol; GO:0044424 intracellular part; GO:0044444 cytoplasmic part; GO:0044464 cell part;	GO:0003824 catalytic activity; GO:0005488 binding; GO:0008270 zinc ion binding; GO:0008892 guanine deaminase activity; GO:0016787 hydrolase activity; GO:0016810 hydrolase activity, acting on carbon-nitrogen (but not peptide) bonds; GO:0016814 hydrolase activity, acting on carbon-nitrogen (but not peptide) bonds, in cyclic amidines; GO:0019239 deaminase activity; GO:0043167 ion binding; GO:0043169…	PF01979	Amidohydrolase family	FQ	KOG3968	Atrazine chlorohydrolase/guanine deaminase
D3ZPF2	Malonyl-CoA-acyl carrier protein transacylase OS=Rattus norvegicus OX=10116 GN=Mcat PE=1 SV=1	Mcat	1.351	0.0036068	Up	41.832	9.2	2	2	3	0.87	0.873	0.836	1.181	1.242	1.06	mitochondria	K00645	fabD, MCAT, MCT1; [acyl-carrier-protein] S-malonyltransferase [EC:2.3.1.39]	map00061 Fatty acid biosynthesis; map01100 Metabolic pathways; map01212 Fatty acid metabolism	GO:0006082 organic acid metabolic process; GO:0006629 lipid metabolic process; GO:0006631 fatty acid metabolic process; GO:0006633 fatty acid biosynthetic process; GO:0006635 fatty acid beta-oxidation; GO:0008152 metabolic process; GO:0008610 lipid biosynthetic process; GO:0009056 catabolic process; GO:0009058 biosynthetic process; GO:0009062 fatty acid catabolic process; GO:0009987 cellular proc…	GO:0005622 intracellular; GO:0005623 cell; GO:0005737 cytoplasm; GO:0005739 mitochondrion; GO:0005759 mitochondrial matrix; GO:0031974 membrane-enclosed lumen; GO:0043226 organelle; GO:0043227 membrane-bounded organelle; GO:0043229 intracellular organelle; GO:0043231 intracellular membrane-bounded organelle; GO:0043233 organelle lumen; GO:0044422 organelle part; GO:0044424 intracellular part; GO:…	GO:0003824 catalytic activity; GO:0004312 fatty acid synthase activity; GO:0004314 [acyl-carrier-protein] S-malonyltransferase activity; GO:0016417 S-acyltransferase activity; GO:0016419 S-malonyltransferase activity; GO:0016420 malonyltransferase activity; GO:0016740 transferase activity; GO:0016746 transferase activity, transferring acyl groups; GO:0016747 transferase activity, transferring acy…	PF00698	Acyl transferase domain	I	KOG2926	Malonyl-CoA:ACP transacylase
M0RBK3	Zinc finger protein 36, C3H1 type-like 2-like OS=Rattus norvegicus OX=10116 GN=LOC100911319 PE=1 SV=1	LOC100911319	0.765	0.00754533	Down	50.059	2.7	1	1	1	1.126	1.217	1.063	0.881	0.808	0.915	nucleus	K18753	ZFP36L; butyrate response factor	map04218 Cellular senescence	GO:0000165 MAPK cascade; GO:0000288 nuclear-transcribed mRNA catabolic process, deadenylation-dependent decay; GO:0000956 nuclear-transcribed mRNA catabolic process; GO:0001775 cell activation; GO:0002376 immune system process; GO:0002520 immune system development; GO:0002521 leukocyte differentiation; GO:0002682 regulation of immune system process; GO:0002694 regulation of leukocyte activation; …	GO:0005622 intracellular; GO:0005623 cell; GO:0005634 nucleus; GO:0005737 cytoplasm; GO:0005829 cytosol; GO:0043226 organelle; GO:0043227 membrane-bounded organelle; GO:0043229 intracellular organelle; GO:0043231 intracellular membrane-bounded organelle; GO:0044424 intracellular part; GO:0044444 cytoplasmic part; GO:0044464 cell part;	GO:0000981 RNA polymerase II transcription factor activity, sequence-specific DNA binding; GO:0003676 nucleic acid binding; GO:0003700 transcription factor activity, sequence-specific DNA binding; GO:0003723 RNA binding; GO:0003729 mRNA binding; GO:0003730 mRNA 3'-UTR binding; GO:0005488 binding; GO:0017091 AU-rich element binding; GO:0035925 mRNA 3'-UTR AU-rich region binding; GO:0097159 organic…			S	KOG1677	CCCH-type Zn-finger protein
A0A0H2UHQ9	Synaptopodin OS=Rattus norvegicus OX=10116 GN=Synpo PE=1 SV=1	Synpo	0.759	0.0103169	Down	103.13	1.8	1	1	1	1.073	1.103	1.254	0.871	0.811	0.92	nucleus	K21112	SYNPO; synaptopodin	map04530 Tight junction	GO:0003008 system process; GO:0006996 organelle organization; GO:0007010 cytoskeleton organization; GO:0007610 behavior; GO:0007611 learning or memory; GO:0007612 learning; GO:0007632 visual behavior; GO:0008306 associative learning; GO:0008542 visual learning; GO:0009314 response to radiation; GO:0009416 response to light stimulus; GO:0009628 response to abiotic stimulus; GO:0009987 cellular pro…	GO:0001725 stress fiber; GO:0005622 intracellular; GO:0005623 cell; GO:0005634 nucleus; GO:0005737 cytoplasm; GO:0005856 cytoskeleton; GO:0012505 endomembrane system; GO:0015629 actin cytoskeleton; GO:0030016 myofibril; GO:0030017 sarcomere; GO:0030018 Z disc; GO:0030425 dendrite; GO:0031674 I band; GO:0032432 actin filament bundle; GO:0036477 somatodendritic compartment; GO:0042641 actomyosin; G…	GO:0003779 actin binding; GO:0005488 binding; GO:0005515 protein binding; GO:0008092 cytoskeletal protein binding;
Q5U202	Csrp2 protein OS=Rattus norvegicus OX=10116 GN=Csrp2 PE=1 SV=1	Csrp2	0.754	0.022473	Down	20.065	15.2	3	3	6	1.142	1.08	1.169	0.851	0.742	0.965	nucleus	K09377	CSRP; cysteine and glycine-rich protein		GO:0009987 cellular process; GO:0030154 cell differentiation; GO:0032502 developmental process; GO:0045445 myoblast differentiation; GO:0048856 anatomical structure development; GO:0048869 cellular developmental process; GO:0061061 muscle structure development;	GO:0005622 intracellular; GO:0005623 cell; GO:0005634 nucleus; GO:0043226 organelle; GO:0043227 membrane-bounded organelle; GO:0043229 intracellular organelle; GO:0043231 intracellular membrane-bounded organelle; GO:0044424 intracellular part; GO:0044464 cell part;		PF00412	LIM domain	TZ	KOG1700	Regulatory protein MLP and related LIM proteins
Q5U220	Transmembrane protein 254 OS=Rattus norvegicus OX=10116 GN=Tmem254 PE=2 SV=1	Tmem254	0.734	0.0168456	Down	14.289	8.9	1	1	1	1.016	1.186	1.259	0.857	0.906	0.779	extracellular
G3V7V5	Peptidylprolyl isomerase OS=Rattus norvegicus OX=10116 GN=Fkbp11 PE=1 SV=1	Fkbp11	0.73	0.043515	Down	22.185	14.4	3	3	10	1.264	1.048	1.151	0.733	0.787	1.007	extracellular	K09576	FKBP11; FK506-binding protein 11 [EC:5.2.1.8]		GO:0000413 protein peptidyl-prolyl isomerization; GO:0006457 protein folding; GO:0006464 cellular protein modification process; GO:0006807 nitrogen compound metabolic process; GO:0008152 metabolic process; GO:0009987 cellular process; GO:0018193 peptidyl-amino acid modification; GO:0018208 peptidyl-proline modification; GO:0019538 protein metabolic process; GO:0036211 protein modification process…	GO:0005622 intracellular; GO:0005623 cell; GO:0005737 cytoplasm; GO:0044424 intracellular part; GO:0044464 cell part;	GO:0003755 peptidyl-prolyl cis-trans isomerase activity; GO:0003824 catalytic activity; GO:0005488 binding; GO:0005527 macrolide binding; GO:0005528 FK506 binding; GO:0008144 drug binding; GO:0016853 isomerase activity; GO:0016859 cis-trans isomerase activity; GO:0097159 organic cyclic compound binding; GO:1901363 heterocyclic compound binding;	PF00254	FKBP-type peptidyl-prolyl cis-trans isomerase	O	KOG0549	FKBP-type peptidyl-prolyl cis-trans isomerase
F1LPV2	Very low-density lipoprotein receptor OS=Rattus norvegicus OX=10116 GN=Vldlr PE=4 SV=1	Vldlr	0.729	0.0417143	Down	96.472	1.8	2	2	2	0.966	1.179	1.324	0.764	0.908	0.856	peroxisome	K20053	VLDLR; very low-density lipoprotein receptor		GO:0000122 negative regulation of transcription from RNA polymerase II promoter; GO:0000902 cell morphogenesis; GO:0000904 cell morphogenesis involved in differentiation; GO:0001666 response to hypoxia; GO:0001932 regulation of protein phosphorylation; GO:0001934 positive regulation of protein phosphorylation; GO:0002237 response to molecule of bacterial origin; GO:0003008 system process; GO:0006…	GO:0000323 lytic vacuole; GO:0005576 extracellular region; GO:0005615 extracellular space; GO:0005622 intracellular; GO:0005623 cell; GO:0005634 nucleus; GO:0005737 cytoplasm; GO:0005764 lysosome; GO:0005765 lysosomal membrane; GO:0005773 vacuole; GO:0005774 vacuolar membrane; GO:0005886 plasma membrane; GO:0005905 clathrin-coated pit; GO:0009986 cell surface; GO:0012505 endomembrane system; GO:0…	GO:0004888 transmembrane signaling receptor activity; GO:0005041 low-density lipoprotein receptor activity; GO:0005215 transporter activity; GO:0005488 binding; GO:0005515 protein binding; GO:0008047 enzyme activator activity; GO:0019207 kinase regulator activity; GO:0019209 kinase activator activity; GO:0019887 protein kinase regulator activity; GO:0030228 lipoprotein particle receptor activity;…	PF07645	Calcium-binding EGF domain	T	KOG1215	Low-density lipoprotein receptors containing Ca2+-binding EGF-like domains
P29975	Aquaporin-1 OS=Rattus norvegicus OX=10116 GN=Aqp1 PE=1 SV=4	Aqp1	0.729	0.0305875	Down	28.856	16.7	4	4	13	1.091	1.092	1.315	0.894	0.729	0.926	plasma membrane	K09864	AQP1; aquaporin-1	map04924 Renin secretion; map04964 Proximal tubule bicarbonate reclamation; map04976 Bile secretion	GO:0000302 response to reactive oxygen species; GO:0001101 response to acid chemical; GO:0001568 blood vessel development; GO:0001654 eye development; GO:0001655 urogenital system development; GO:0001656 metanephros development; GO:0001666 response to hypoxia; GO:0001822 kidney development; GO:0001944 vasculature development; GO:0002790 peptide secretion; GO:0003008 system process; GO:0003014 ren…	GO:0005576 extracellular region; GO:0005615 extracellular space; GO:0005622 intracellular; GO:0005623 cell; GO:0005634 nucleus; GO:0005635 nuclear envelope; GO:0005737 cytoplasm; GO:0005886 plasma membrane; GO:0005887 integral component of plasma membrane; GO:0005901 caveola; GO:0005903 brush border; GO:0009925 basal plasma membrane; GO:0012505 endomembrane system; GO:0012506 vesicle membrane; GO…	GO:0005102 receptor binding; GO:0005215 transporter activity; GO:0005216 ion channel activity; GO:0005217 intracellular ligand-gated ion channel activity; GO:0005221 intracellular cyclic nucleotide activated cation channel activity; GO:0005223 intracellular cGMP activated cation channel activity; GO:0005261 cation channel activity; GO:0005267 potassium channel activity; GO:0005326 neurotransmitte…			G	KOG0223	Aquaporin (major intrinsic protein family)
F1LVX2	EH domain-binding protein 1 OS=Rattus norvegicus OX=10116 GN=Ehbp1 PE=1 SV=3	Ehbp1	0.728	0.0235943	Down	136.19	3.6	3	3	4	1.174	1.246	1.058	0.848	0.732	0.953	nucleus					GO:0005622 intracellular; GO:0005623 cell; GO:0005737 cytoplasm; GO:0005829 cytosol; GO:0005886 plasma membrane; GO:0016020 membrane; GO:0044424 intracellular part; GO:0044444 cytoplasmic part; GO:0044464 cell part; GO:0071944 cell periphery;		PF00307; PF12130	Calponin homology (CH) domain; Protein of unknown function (DUF3585)	Z	KOG0035	Ca2+-binding actin-bundling protein (actinin), alpha chain (EF-Hand protein superfamily)
B0BNJ4	ETHE1, persulfide dioxygenase OS=Rattus norvegicus OX=10116 GN=Ethe1 PE=1 SV=1	Ethe1	0.727	0.00441694	Down	27.676	5.5	1	1	2	1.213	1.045	1.236	0.826	0.852	0.862	mitochondria	K17725	ETHE1; sulfur dioxygenase [EC:1.13.11.18]	map00920 Sulfur metabolism; map01100 Metabolic pathways	GO:0006518 peptide metabolic process; GO:0006575 cellular modified amino acid metabolic process; GO:0006749 glutathione metabolic process; GO:0006790 sulfur compound metabolic process; GO:0006807 nitrogen compound metabolic process; GO:0008152 metabolic process; GO:0009404 toxin metabolic process; GO:0009987 cellular process; GO:0017144 drug metabolic process; GO:0019418 sulfide oxidation; GO:001…	GO:0005622 intracellular; GO:0005623 cell; GO:0005634 nucleus; GO:0005654 nucleoplasm; GO:0005737 cytoplasm; GO:0005739 mitochondrion; GO:0005759 mitochondrial matrix; GO:0031974 membrane-enclosed lumen; GO:0031981 nuclear lumen; GO:0043226 organelle; GO:0043227 membrane-bounded organelle; GO:0043229 intracellular organelle; GO:0043231 intracellular membrane-bounded organelle; GO:0043233 organell…	GO:0003824 catalytic activity; GO:0005488 binding; GO:0005506 iron ion binding; GO:0016491 oxidoreductase activity; GO:0016701 oxidoreductase activity, acting on single donors with incorporation of molecular oxygen; GO:0016702 oxidoreductase activity, acting on single donors with incorporation of molecular oxygen, incorporation of two atoms of oxygen; GO:0043167 ion binding; GO:0043169 cation bin…	PF00753	Metallo-beta-lactamase superfamily	S	KOG0814	Glyoxylase
Q587K3	Potential RabGAP OS=Rattus norvegicus OX=10116 GN=Tbc1d10a PE=1 SV=1	Tbc1d10a	0.72	0.0450604	Down	56.787	10.9	6	6	7	1.046	1.176	1.276	0.766	0.736	1.016	nucleus	K19944	TBC1D10; TBC1 domain family member 10		GO:0006508 proteolysis; GO:0006807 nitrogen compound metabolic process; GO:0006810 transport; GO:0006886 intracellular protein transport; GO:0008104 protein localization; GO:0008152 metabolic process; GO:0009893 positive regulation of metabolic process; GO:0010467 gene expression; GO:0010604 positive regulation of macromolecule metabolic process; GO:0010950 positive regulation of endopeptidase ac…	GO:0005622 intracellular; GO:0005623 cell; GO:0005886 plasma membrane; GO:0005902 microvillus; GO:0012505 endomembrane system; GO:0016020 membrane; GO:0042995 cell projection; GO:0044464 cell part; GO:0071944 cell periphery; GO:0098858 actin-based cell projection;	GO:0005096 GTPase activator activity; GO:0005488 binding; GO:0005515 protein binding; GO:0008047 enzyme activator activity; GO:0017016 Ras GTPase binding; GO:0017137 Rab GTPase binding; GO:0019899 enzyme binding; GO:0019904 protein domain specific binding; GO:0030165 PDZ domain binding; GO:0030234 enzyme regulator activity; GO:0030695 GTPase regulator activity; GO:0031267 small GTPase binding; GO…			U	KOG2221	PDZ-domain interacting protein EPI64, contains TBC domain
D3ZVB0	AP-5 complex subunit beta-1 OS=Rattus norvegicus OX=10116 GN=Ap5b1 PE=3 SV=1	Ap5b1	0.72	0.00183775	Down	94.763	1.8	1	1	1	1.225	1.14	1.133	0.866	0.875	0.779	mitochondria	K19022	AP5B1; AP-5 complex subunit beta-1		GO:0006810 transport; GO:0016192 vesicle-mediated transport; GO:0016197 endosomal transport; GO:0046907 intracellular transport; GO:0051179 localization; GO:0051234 establishment of localization; GO:0051641 cellular localization; GO:0051649 establishment of localization in cell;	GO:0005622 intracellular; GO:0005623 cell; GO:0005737 cytoplasm; GO:0016020 membrane; GO:0030117 membrane coat; GO:0030119 AP-type membrane coat adaptor complex; GO:0032991 macromolecular complex; GO:0044424 intracellular part; GO:0044425 membrane part; GO:0044444 cytoplasmic part; GO:0044464 cell part; GO:0048475 coated membrane; GO:0098796 membrane protein complex;
A0A140TAE2	RCG31730, isoform CRA_a OS=Rattus norvegicus OX=10116 GN=LOC500956 PE=1 SV=1	LOC500956	0.715	0.0368679	Down	32.772	7.3	1	1	1	1.176	1.197	1.144	0.916	0.662	0.936	nucleus				GO:0002252 immune effector process; GO:0002376 immune system process; GO:0006950 response to stress; GO:0006952 defense response; GO:0006955 immune response; GO:0009605 response to external stimulus; GO:0009607 response to biotic stimulus; GO:0009615 response to virus; GO:0010033 response to organic substance; GO:0034097 response to cytokine; GO:0034340 response to type I interferon; GO:0034341 r…	GO:0005622 intracellular; GO:0005623 cell; GO:0005634 nucleus; GO:0005654 nucleoplasm; GO:0005737 cytoplasm; GO:0005829 cytosol; GO:0031974 membrane-enclosed lumen; GO:0031981 nuclear lumen; GO:0043226 organelle; GO:0043227 membrane-bounded organelle; GO:0043229 intracellular organelle; GO:0043231 intracellular membrane-bounded organelle; GO:0043233 organelle lumen; GO:0044422 organelle part; GO:…	GO:0003676 nucleic acid binding; GO:0003723 RNA binding; GO:0005488 binding; GO:0097159 organic cyclic compound binding; GO:1901363 heterocyclic compound binding;
P07861	Neprilysin OS=Rattus norvegicus OX=10116 GN=Mme PE=1 SV=2	Mme	0.676	0.0371548	Down	85.794	25.9	17	17	20	1.137	1.182	1.286	0.792	0.645	1.001	plasma membrane	K01389	MME, CD10; neprilysin [EC:3.4.24.11]	map04614 Renin-angiotensin system; map04640 Hematopoietic cell lineage; map04974 Protein digestion and absorption; map05010 Alzheimer disease	GO:0001655 urogenital system development; GO:0001775 cell activation; GO:0001822 kidney development; GO:0001990 regulation of systemic arterial blood pressure by hormone; GO:0001991 regulation of systemic arterial blood pressure by circulatory renin-angiotensin; GO:0002002 regulation of angiotensin levels in blood; GO:0002003 angiotensin maturation; GO:0002252 immune effector process; GO:0002263 …	GO:0005622 intracellular; GO:0005623 cell; GO:0005737 cytoplasm; GO:0005886 plasma membrane; GO:0005887 integral component of plasma membrane; GO:0005903 brush border; GO:0008021 synaptic vesicle; GO:0012505 endomembrane system; GO:0012506 vesicle membrane; GO:0016020 membrane; GO:0016021 integral component of membrane; GO:0030133 transport vesicle; GO:0030141 secretory granule; GO:0030424 axon; …	GO:0003824 catalytic activity; GO:0004175 endopeptidase activity; GO:0004222 metalloendopeptidase activity; GO:0005488 binding; GO:0008233 peptidase activity; GO:0008237 metallopeptidase activity; GO:0008238 exopeptidase activity; GO:0008270 zinc ion binding; GO:0016787 hydrolase activity; GO:0033218 amide binding; GO:0042277 peptide binding; GO:0043167 ion binding; GO:0043169 cation binding; GO:…			E	KOG3624	M13 family peptidase
Q5M7T9	Threonine synthase-like 2 OS=Rattus norvegicus OX=10116 GN=Thnsl2 PE=2 SV=1	Thnsl2	0.674	0.00564399	Down	54.137	11.1	4	4	7	1.074	1.181	1.328	0.75	0.856	0.81	nucleus	K06037	THNSL2; O-phospho-L-threonine phospho-lyase [EC:4.2.3.-]		GO:0006082 organic acid metabolic process; GO:0006520 cellular amino acid metabolic process; GO:0006629 lipid metabolic process; GO:0006631 fatty acid metabolic process; GO:0006633 fatty acid biosynthetic process; GO:0006793 phosphorus metabolic process; GO:0006796 phosphate-containing compound metabolic process; GO:0006807 nitrogen compound metabolic process; GO:0008152 metabolic process; GO:000…	GO:0005576 extracellular region;	GO:0005488 binding; GO:0008144 drug binding; GO:0016597 amino acid binding; GO:0019842 vitamin binding; GO:0030170 pyridoxal phosphate binding; GO:0031406 carboxylic acid binding; GO:0036094 small molecule binding; GO:0043167 ion binding; GO:0043168 anion binding; GO:0043169 cation binding; GO:0043177 organic acid binding; GO:0048037 cofactor binding; GO:0050662 coenzyme binding; GO:0070279 vitam…			E	KOG2616	Pyridoxalphosphate-dependent enzyme/predicted threonine synthase
Q9EQP5	Prolargin OS=Rattus norvegicus OX=10116 GN=Prelp PE=2 SV=1	Prelp	0.647	0.030232	Down	43.179	3.4	1	1	1	1.032	1.34	1.274	0.935	0.644	0.779	extracellular	K08125	PRELP; proline arginine-rich end leucine-rich repeat protein		GO:0001501 skeletal system development; GO:0006022 aminoglycan metabolic process; GO:0006023 aminoglycan biosynthetic process; GO:0006024 glycosaminoglycan biosynthetic process; GO:0006026 aminoglycan catabolic process; GO:0006027 glycosaminoglycan catabolic process; GO:0006082 organic acid metabolic process; GO:0006790 sulfur compound metabolic process; GO:0006807 nitrogen compound metabolic pro…	GO:0000323 lytic vacuole; GO:0005576 extracellular region; GO:0005615 extracellular space; GO:0005622 intracellular; GO:0005623 cell; GO:0005737 cytoplasm; GO:0005764 lysosome; GO:0005773 vacuole; GO:0005775 vacuolar lumen; GO:0005794 Golgi apparatus; GO:0005796 Golgi lumen; GO:0012505 endomembrane system; GO:0031012 extracellular matrix; GO:0031974 membrane-enclosed lumen; GO:0031982 vesicle; GO…	GO:0005198 structural molecule activity; GO:0005201 extracellular matrix structural constituent; GO:0005488 binding; GO:0005539 glycosaminoglycan binding; GO:0008201 heparin binding; GO:0043167 ion binding; GO:0043168 anion binding; GO:0097367 carbohydrate derivative binding; GO:1901681 sulfur compound binding;			S	KOG0619	FOG: Leucine rich repeat
Q6IFW7	Keratin 28 OS=Rattus norvegicus OX=10116 GN=Krt28 PE=2 SV=1	Krt28	0.607	0.0255115	Down	41.325	4.2	2	1	1	1.439	1.156	1.166	0.951	0.613	0.72	cytoplasm,nucleus	K07604	KRT1; type I keratin, acidic	map04915 Estrogen signaling pathway; map05150 Staphylococcus aureus infection	GO:0007275 multicellular organism development; GO:0008219 cell death; GO:0008544 epidermis development; GO:0009888 tissue development; GO:0009913 epidermal cell differentiation; GO:0009987 cellular process; GO:0012501 programmed cell death; GO:0030154 cell differentiation; GO:0030216 keratinocyte differentiation; GO:0030855 epithelial cell differentiation; GO:0031424 keratinization; GO:0032501 mu…	GO:0005622 intracellular; GO:0005623 cell; GO:0005737 cytoplasm; GO:0005829 cytosol; GO:0044424 intracellular part; GO:0044444 cytoplasmic part; GO:0044464 cell part;
P55063	Heat shock 70 kDa protein 1-like OS=Rattus norvegicus OX=10116 GN=Hspa1l PE=2 SV=2	Hspa1l	0.415	0.0321226	Down	70.548	23.2	14	1	41	1.367	1.54	1.324	0.965	0.409	0.383	cytoplasm	K03283	HSPA1s; heat shock 70kDa protein 1/2/6/8	map03040 Spliceosome; map04010 MAPK signaling pathway; map04141 Protein processing in endoplasmic reticulum; map04144 Endocytosis; map04213 Longevity regulating pathway - multiple species; map04612 Antigen processing and presentation; map04915 Estrogen signaling pathway; map05134 Legionellosis; map05145 Toxoplasmosis; map05162 Measles	GO:0000003 reproduction; GO:0006457 protein folding; GO:0007338 single fertilization; GO:0007339 binding of sperm to zona pellucida; GO:0008037 cell recognition; GO:0009566 fertilization; GO:0009987 cellular process; GO:0009988 cell-cell recognition; GO:0010638 positive regulation of organelle organization; GO:0010821 regulation of mitochondrion organization; GO:0010822 positive regulation of mit…	GO:0002199 zona pellucida receptor complex; GO:0005622 intracellular; GO:0005623 cell; GO:0005737 cytoplasm; GO:0005739 mitochondrion; GO:0005759 mitochondrial matrix; GO:0005829 cytosol; GO:0031974 membrane-enclosed lumen; GO:0032991 macromolecular complex; GO:0043226 organelle; GO:0043227 membrane-bounded organelle; GO:0043229 intracellular organelle; GO:0043231 intracellular membrane-bounded o…	GO:0005488 binding; GO:0005515 protein binding; GO:0019899 enzyme binding; GO:0031072 heat shock protein binding; GO:0031625 ubiquitin protein ligase binding; GO:0044389 ubiquitin-like protein ligase binding; GO:0051082 unfolded protein binding;			O	KOG0101	Molecular chaperones HSP70/HSC70, HSP70 superfamily
D4AEG5	DEAH (Asp-Glu-Ala-His) box polypeptide 35 (Predicted), isoform CRA_b OS=Rattus norvegicus OX=10116 GN=Dhx35 PE=4 SV=1	Dhx35	0.09	0.00668465	Down	75.895	1.8	1	1	1	0.702	2.438	2.154	0.164	0.102	0.21	nucleus	K13117	DHX35; ATP-dependent RNA helicase DDX35 [EC:3.6.4.13]		GO:0000375 RNA splicing, via transesterification reactions; GO:0000377 RNA splicing, via transesterification reactions with bulged adenosine as nucleophile; GO:0000398 mRNA splicing, via spliceosome; GO:0006139 nucleobase-containing compound metabolic process; GO:0006396 RNA processing; GO:0006397 mRNA processing; GO:0006725 cellular aromatic compound metabolic process; GO:0006807 nitrogen compou…	GO:0005622 intracellular; GO:0005623 cell; GO:0005634 nucleus; GO:0005681 spliceosomal complex; GO:0005737 cytoplasm; GO:0032991 macromolecular complex; GO:0043226 organelle; GO:0043227 membrane-bounded organelle; GO:0043229 intracellular organelle; GO:0043231 intracellular membrane-bounded organelle; GO:0044422 organelle part; GO:0044424 intracellular part; GO:0044428 nuclear part; GO:0044446 in…	GO:0003676 nucleic acid binding; GO:0003723 RNA binding; GO:0003724 RNA helicase activity; GO:0003824 catalytic activity; GO:0004004 ATP-dependent RNA helicase activity; GO:0004386 helicase activity; GO:0005488 binding; GO:0008026 ATP-dependent helicase activity; GO:0008186 RNA-dependent ATPase activity; GO:0016462 pyrophosphatase activity; GO:0016787 hydrolase activity; GO:0016817 hydrolase acti…	PF04408; PF07717	Helicase associated domain (HA2); Oligonucleotide/oligosaccharide-binding (OB)-fold	A	KOG0922	DEAH-box RNA helicase
