# Supplementary material for: Construction of the experimental rat model of gestational diabetes
Source: PLoS One. 2022 Sep 15;17(9):e0273703. doi: 10.1371/journal.pone.0273703 (PMC9477341; doi:10.1371/journal.pone.0273703)
Supplement: S1 Text — (TXT) [file pone.0273703.s003.txt]

Supporting information files are available at the following website link: https://doi.org/10.6084/m9.figshare.19802617.v1
